# Supplementary material for: Small-molecule correlates of infection precede infection diagnosis in breast implant reconstruction patients
Source: J Clin Invest. 2025 Dec 23;136(4):e192104. doi: 10.1172/JCI192104 (PMC12904714; doi:10.1172/JCI192104)
Supplement: Supporting data values [file jci-136-192104-s075.xlsx]

## Sheet: Fig. 3a
Sample ID	Infection Status	Diacetylspermine abundance (log10 peak area)
XBR026	Infected	6.20076
XBR061	Uninfected	4.80845
XBR063	Infected	7.40819
XBR078	Infected	6.79144
XBR080	Infected	7.30803
XBR081	Infected	7.29207
XBR083	Uninfected	5.62679
XBR084	Uninfected	4.826
XBR089	Uninfected	4.6278
XBR090	Uninfected	5.05114
XBR312	Infected	6.04128
XBR120	Uninfected	6.97699
XBR137	Uninfected	5.27428
XBR141	Uninfected	5.11414
XBR144	Infected	7.441
XBR149	Infected	6.98544
XBR150	Infected	7.0151
XBR156	Uninfected	5.69257
XBR175	Uninfected	4.90709
XBR203	Infected	6.87137
XBR204	Infected	7.60837
XBR218	Infected	6.16703
XBR219	Uninfected	6.0193
XBR221	Uninfected	7.19814
XBR222	Uninfected	6.2954
XBR233	Uninfected	4.48239
XBR236	Infected	6.39614
XBR237	Infected	7.08041
XBR238	Uninfected	6.27456
XBR239	Uninfected	5.29406
XBR240	Uninfected	6.4141
XBR241	Uninfected	6.18246
XBR249	Infected	6.91508
XBR250	Uninfected	6.4874
XBR259	Infected	7.52094
XBR261	Uninfected	4.84286
XBR262	Uninfected	5.22492
XBR263	Uninfected	4.72838
XBR266	Uninfected	5.62237
XBR267	Uninfected	4.24543
XBR268	Uninfected	5.13424
XBR269	Uninfected	5.87617
XBR270	Uninfected	6.00072
XBR271	Infected	7.7586
XBR293	Uninfected	5.64794
XBR294	Uninfected	4.99779
XBR295	Uninfected	4.23782
XBR296	Infected	7.48751
XBR273	Uninfected	6.16162
XBR274	Infected	5.80384
XBR275	Uninfected	4.33425
XBR276	Infected	6.67199
XBR297	Uninfected	4.85199
XBR298	Infected	7.82423
XBR299	Uninfected	5.62104
XBR277	Infected	6.55215
XBR300	Uninfected	6.92401
XBR301	Uninfected	5.54545
XBR278	Uninfected	5.25627
XBR302	Uninfected	4.93994
XBR303	Infected	6.46132
XBR304	Infected	6.64443
XBR279	Uninfected	6.31554
XBR280	Infected	6.54779
XBR281	Infected	7.05015
XBR282	Uninfected	6.89525
XBR283	Infected	6.30779
XBR305	Uninfected	5.1827
XBR284	Infected	6.42951
XBR285	Infected	7.31545
XBR286	Infected	6.59686
XBR287	Infected	8.02664
XBR306	Uninfected	6.12151
XBR288	Infected	6.09421
XBR307	Infected	7.92093
XBR289	Infected	6.94651
XBR308	Uninfected	7.42548
XBR290	Infected	6.4685
XBR291	Infected	7.40695
XBR292	Uninfected	5.83101
XBR272	Uninfected	4.81164
XBR316	Uninfected	4.85725

## Sheet: Fig. 3b
Sample ID	Infection Status	Acetylspermine abundance (log10 peak area)
XBR026	Infected	6.20248
XBR061	Uninfected	5.15681
XBR063	Infected	6.46247
XBR078	Infected	6.72442
XBR080	Infected	7.1508
XBR081	Infected	7.13257
XBR083	Uninfected	5.45529
XBR084	Uninfected	5.15034
XBR089	Uninfected	5.13366
XBR090	Uninfected	5.61195
XBR312	Infected	6.56848
XBR120	Uninfected	7.26273
XBR137	Uninfected	5.16197
XBR141	Uninfected	5.14743
XBR144	Infected	7.60485
XBR149	Infected	7.131
XBR150	Infected	7.32329
XBR156	Uninfected	5.18671
XBR175	Uninfected	5.14974
XBR203	Infected	6.93325
XBR204	Infected	7.21847
XBR218	Infected	5.75893
XBR219	Uninfected	5.56412
XBR221	Uninfected	7.24748
XBR222	Uninfected	6.61139
XBR233	Uninfected	5.14307
XBR236	Infected	6.5286
XBR237	Infected	7.44837
XBR238	Uninfected	6.14589
XBR239	Uninfected	5.14905
XBR240	Uninfected	6.12998
XBR241	Uninfected	6.28821
XBR249	Infected	6.97628
XBR250	Uninfected	5.76227
XBR259	Infected	7.70798
XBR261	Uninfected	5.17042
XBR262	Uninfected	5.61657
XBR263	Uninfected	5.13802
XBR266	Uninfected	5.17833
XBR267	Uninfected	5.18992
XBR268	Uninfected	5.13566
XBR269	Uninfected	5.19567
XBR270	Uninfected	5.45414
XBR271	Infected	8.39024
XBR293	Uninfected	5.17425
XBR294	Uninfected	5.42637
XBR295	Uninfected	5.16006
XBR296	Infected	7.24337
XBR273	Uninfected	5.34753
XBR274	Infected	5.17098
XBR275	Uninfected	5.15328
XBR276	Infected	6.9231
XBR297	Uninfected	5.35527
XBR298	Infected	7.54403
XBR299	Uninfected	5.64594
XBR277	Infected	5.54051
XBR300	Uninfected	6.864
XBR301	Uninfected	5.13561
XBR278	Uninfected	5.14601
XBR302	Uninfected	5.12427
XBR303	Infected	6.43981
XBR304	Infected	6.56959
XBR279	Uninfected	6.09194
XBR280	Infected	6.61997
XBR281	Infected	6.38662
XBR282	Uninfected	6.8984
XBR283	Infected	6.4666
XBR305	Uninfected	5.13209
XBR284	Infected	5.97802
XBR285	Infected	7.3014
XBR286	Infected	6.41615
XBR287	Infected	7.94462
XBR306	Uninfected	5.71967
XBR288	Infected	5.1657
XBR307	Infected	7.67988
XBR289	Infected	6.51634
XBR308	Uninfected	7.23562
XBR290	Infected	5.68905
XBR291	Infected	6.86346
XBR292	Uninfected	5.14392
XBR272	Uninfected	5.58814
XBR316	Uninfected	5.0757

## Sheet: Fig. 3c
Sample ID	Infection Status	Glucosyl-sphingosine abundance (log10 peak area)
XBR026	Infected	5.44509
XBR061	Uninfected	4.45188
XBR063	Infected	6.75449
XBR078	Infected	5.33956
XBR080	Infected	5.70473
XBR081	Infected	5.811
XBR083	Uninfected	4.53204
XBR084	Uninfected	4.65654
XBR089	Uninfected	4.73943
XBR090	Uninfected	4.43647
XBR312	Infected	4.94798
XBR120	Uninfected	5.85286
XBR137	Uninfected	4.57893
XBR141	Uninfected	4.50486
XBR144	Infected	6.20894
XBR149	Infected	6.14615
XBR150	Infected	6.18405
XBR156	Uninfected	4.43364
XBR175	Uninfected	4.60364
XBR203	Infected	5.75372
XBR204	Infected	6.44235
XBR218	Infected	5.15088
XBR219	Uninfected	4.46545
XBR221	Uninfected	6.37023
XBR222	Uninfected	5.44866
XBR233	Uninfected	4.81849
XBR236	Infected	5.39376
XBR237	Infected	6.04882
XBR238	Uninfected	4.66924
XBR239	Uninfected	4.46883
XBR240	Uninfected	4.44838
XBR241	Uninfected	4.84133
XBR249	Infected	5.69075
XBR250	Uninfected	5.4093
XBR259	Infected	6.2561
XBR261	Uninfected	4.62459
XBR262	Uninfected	4.53677
XBR263	Uninfected	4.77957
XBR266	Uninfected	4.74532
XBR267	Uninfected	4.70375
XBR268	Uninfected	4.73451
XBR269	Uninfected	5.46272
XBR270	Uninfected	4.65832
XBR271	Infected	6.73063
XBR293	Uninfected	4.74269
XBR294	Uninfected	4.58854
XBR295	Uninfected	4.73873
XBR296	Infected	5.94494
XBR273	Uninfected	5.11136
XBR274	Infected	4.45667
XBR275	Uninfected	4.77281
XBR276	Infected	5.28047
XBR297	Uninfected	4.83651
XBR298	Infected	6.23495
XBR299	Uninfected	4.44888
XBR277	Infected	5.68831
XBR300	Uninfected	4.88743
XBR301	Uninfected	4.86267
XBR278	Uninfected	4.79016
XBR302	Uninfected	4.55933
XBR303	Infected	4.46838
XBR304	Infected	5.74743
XBR279	Uninfected	4.46016
XBR280	Infected	5.69415
XBR281	Infected	6.28373
XBR282	Uninfected	5.61665
XBR283	Infected	5.38381
XBR305	Uninfected	4.45585
XBR284	Infected	5.78354
XBR285	Infected	4.70098
XBR286	Infected	5.76666
XBR287	Infected	6.46672
XBR306	Uninfected	4.71825
XBR288	Infected	5.37994
XBR307	Infected	6.39661
XBR289	Infected	5.95096
XBR308	Uninfected	5.99834
XBR290	Infected	5.28761
XBR291	Infected	6.47233
XBR292	Uninfected	5.19777
XBR272	Uninfected	4.92756
XBR316	Uninfected	4.44584

## Sheet: Fig. 3d
Sample ID	Infection Status	Trp-Glu abundance (log10 peak area)
XBR026	Infected	5.39431
XBR061	Uninfected	4.12594
XBR063	Infected	5.8129
XBR078	Infected	5.34948
XBR080	Infected	6.02533
XBR081	Infected	5.93134
XBR083	Uninfected	3.93331
XBR084	Uninfected	3.93197
XBR089	Uninfected	3.91952
XBR090	Uninfected	3.92917
XBR312	Infected	5.39744
XBR120	Uninfected	5.5848
XBR137	Uninfected	3.98557
XBR141	Uninfected	3.87096
XBR144	Infected	5.61765
XBR149	Infected	5.61425
XBR150	Infected	5.46025
XBR156	Uninfected	3.90632
XBR175	Uninfected	4.51269
XBR203	Infected	5.14789
XBR204	Infected	5.61577
XBR218	Infected	4.8768
XBR219	Uninfected	4.33303
XBR221	Uninfected	5.46506
XBR222	Uninfected	3.93343
XBR233	Uninfected	3.91272
XBR236	Infected	5.21842
XBR237	Infected	5.41285
XBR238	Uninfected	3.94967
XBR239	Uninfected	3.96568
XBR240	Uninfected	3.89766
XBR241	Uninfected	3.90316
XBR249	Infected	4.2985
XBR250	Uninfected	4.50337
XBR259	Infected	5.2606
XBR261	Uninfected	3.9488
XBR262	Uninfected	4.03529
XBR263	Uninfected	3.92578
XBR266	Uninfected	3.93464
XBR267	Uninfected	3.93658
XBR268	Uninfected	3.92182
XBR269	Uninfected	4.90185
XBR270	Uninfected	3.92132
XBR271	Infected	6.82008
XBR293	Uninfected	4.28664
XBR294	Uninfected	4.94455
XBR295	Uninfected	3.89392
XBR296	Infected	4.97168
XBR273	Uninfected	5.1602
XBR274	Infected	3.95601
XBR275	Uninfected	3.9332
XBR276	Infected	4.95916
XBR297	Uninfected	4.85476
XBR298	Infected	6.26299
XBR299	Uninfected	4.66686
XBR277	Infected	4.80913
XBR300	Uninfected	4.71583
XBR301	Uninfected	3.92951
XBR278	Uninfected	3.90025
XBR302	Uninfected	4.31086
XBR303	Infected	5.02511
XBR304	Infected	5.01673
XBR279	Uninfected	3.90758
XBR280	Infected	4.68227
XBR281	Infected	5.79412
XBR282	Uninfected	5.0463
XBR283	Infected	4.72003
XBR305	Uninfected	3.95867
XBR284	Infected	4.90874
XBR285	Infected	4.74898
XBR286	Infected	5.87554
XBR287	Infected	6.30092
XBR306	Uninfected	4.38544
XBR288	Infected	5.54263
XBR307	Infected	6.16293
XBR289	Infected	5.845
XBR308	Uninfected	5.63682
XBR290	Infected	4.12858
XBR291	Infected	5.67695
XBR292	Uninfected	4.59227
XBR272	Uninfected	4.88402
XBR316	Uninfected	3.96511

## Sheet: Fig. 3e
Sample ID	Infection Status	Ser-Leu abundance (log10 peak area)
XBR026	Infected	4.86119
XBR061	Uninfected	4.29016
XBR063	Infected	6.38524
XBR078	Infected	5.39931
XBR080	Infected	6.21138
XBR081	Infected	5.97098
XBR083	Uninfected	4.30248
XBR084	Uninfected	4.29916
XBR089	Uninfected	4.2941
XBR090	Uninfected	4.33567
XBR312	Infected	4.45736
XBR120	Uninfected	5.57635
XBR137	Uninfected	4.28481
XBR141	Uninfected	4.29132
XBR144	Infected	6.13842
XBR149	Infected	5.67526
XBR150	Infected	5.74927
XBR156	Uninfected	4.30889
XBR175	Uninfected	4.3313
XBR203	Infected	5.45685
XBR204	Infected	6.09416
XBR218	Infected	4.30653
XBR219	Uninfected	4.30526
XBR221	Uninfected	6.00479
XBR222	Uninfected	4.35116
XBR233	Uninfected	4.30964
XBR236	Infected	4.91378
XBR237	Infected	5.34494
XBR238	Uninfected	4.37412
XBR239	Uninfected	4.34927
XBR240	Uninfected	4.2911
XBR241	Uninfected	4.29207
XBR249	Infected	4.88789
XBR250	Uninfected	4.4373
XBR259	Infected	6.13568
XBR261	Uninfected	4.36697
XBR262	Uninfected	4.42591
XBR263	Uninfected	4.34504
XBR266	Uninfected	4.34535
XBR267	Uninfected	4.36487
XBR268	Uninfected	4.3266
XBR269	Uninfected	4.35244
XBR270	Uninfected	4.3171
XBR271	Infected	7.59559
XBR293	Uninfected	4.40494
XBR294	Uninfected	4.35016
XBR295	Uninfected	4.30948
XBR296	Infected	6.00828
XBR273	Uninfected	4.37593
XBR274	Infected	4.33736
XBR275	Uninfected	4.33999
XBR276	Infected	4.88628
XBR297	Uninfected	7.176
XBR298	Infected	6.73077
XBR299	Uninfected	5.69815
XBR277	Infected	4.94813
XBR300	Uninfected	4.47479
XBR301	Uninfected	4.3236
XBR278	Uninfected	4.31907
XBR302	Uninfected	4.82353
XBR303	Infected	7.26405
XBR304	Infected	5.60981
XBR279	Uninfected	4.29995
XBR280	Infected	4.86261
XBR281	Infected	6.26787
XBR282	Uninfected	4.53559
XBR283	Infected	5.02723
XBR305	Uninfected	4.37003
XBR284	Infected	4.7383
XBR285	Infected	5.30459
XBR286	Infected	5.37948
XBR287	Infected	6.69788
XBR306	Uninfected	4.3638
XBR288	Infected	4.32803
XBR307	Infected	7.21504
XBR289	Infected	5.05645
XBR308	Uninfected	6.66292
XBR290	Infected	4.30028
XBR291	Infected	6.04158
XBR292	Uninfected	4.30889
XBR272	Uninfected	5.50688
XBR316	Uninfected	4.33287

## Sheet: Fig. 3f
Sample ID	Infection Status	Val-Val abundance (log10 peak area)
XBR026	Infected	5.03408
XBR061	Uninfected	4.30858
XBR063	Infected	6.31174
XBR078	Infected	5.46794
XBR080	Infected	6.30486
XBR081	Infected	6.00879
XBR083	Uninfected	4.44049
XBR084	Uninfected	4.38292
XBR089	Uninfected	4.48896
XBR090	Uninfected	4.43498
XBR312	Infected	4.62586
XBR120	Uninfected	5.54297
XBR137	Uninfected	4.32963
XBR141	Uninfected	4.31137
XBR144	Infected	6.22634
XBR149	Infected	5.74899
XBR150	Infected	5.79345
XBR156	Uninfected	4.34893
XBR175	Uninfected	4.36631
XBR203	Infected	5.22137
XBR204	Infected	5.97164
XBR218	Infected	4.33578
XBR219	Uninfected	4.43014
XBR221	Uninfected	6.40083
XBR222	Uninfected	4.48861
XBR233	Uninfected	4.3781
XBR236	Infected	4.97429
XBR237	Infected	5.50116
XBR238	Uninfected	4.57967
XBR239	Uninfected	4.45803
XBR240	Uninfected	4.34644
XBR241	Uninfected	4.36919
XBR249	Infected	4.93481
XBR250	Uninfected	4.36735
XBR259	Infected	6.20414
XBR261	Uninfected	4.41813
XBR262	Uninfected	4.61626
XBR263	Uninfected	4.39099
XBR266	Uninfected	4.37118
XBR267	Uninfected	4.38699
XBR268	Uninfected	4.4099
XBR269	Uninfected	4.36804
XBR270	Uninfected	4.39924
XBR271	Infected	8.28565
XBR293	Uninfected	4.56786
XBR294	Uninfected	4.47163
XBR295	Uninfected	4.87405
XBR296	Infected	6.22702
XBR273	Uninfected	4.39766
XBR274	Infected	4.54598
XBR275	Uninfected	4.41154
XBR276	Infected	5.00773
XBR297	Uninfected	7.49828
XBR298	Infected	7.1705
XBR299	Uninfected	5.89307
XBR277	Infected	4.94203
XBR300	Uninfected	4.56444
XBR301	Uninfected	4.38915
XBR278	Uninfected	4.35704
XBR302	Uninfected	5.58724
XBR303	Infected	7.84174
XBR304	Infected	6.12583
XBR279	Uninfected	4.41935
XBR280	Infected	5.14218
XBR281	Infected	6.59965
XBR282	Uninfected	4.45018
XBR283	Infected	5.27159
XBR305	Uninfected	4.53637
XBR284	Infected	4.36818
XBR285	Infected	5.29723
XBR286	Infected	5.95639
XBR287	Infected	7.21754
XBR306	Uninfected	4.48346
XBR288	Infected	4.34606
XBR307	Infected	7.59314
XBR289	Infected	5.33842
XBR308	Uninfected	6.5042
XBR290	Infected	4.3747
XBR291	Infected	6.23499
XBR292	Uninfected	4.62275
XBR272	Uninfected	5.87444
XBR316	Uninfected	4.4117

## Sheet: Fig. 3g
Sample ID	Infection Status	Peptide-like 556.3Da abundance (log10 peak area)
XBR026	Infected	4.54912
XBR061	Uninfected	3.86887
XBR063	Infected	6.32905
XBR078	Infected	6.09027
XBR080	Infected	5.65153
XBR081	Infected	5.90502
XBR083	Uninfected	3.88149
XBR084	Uninfected	3.8654
XBR089	Uninfected	3.88323
XBR090	Uninfected	3.88229
XBR312	Infected	3.98112
XBR120	Uninfected	6.25599
XBR137	Uninfected	3.8516
XBR141	Uninfected	3.86159
XBR144	Infected	6.80845
XBR149	Infected	6.64245
XBR150	Infected	6.66119
XBR156	Uninfected	3.8847
XBR175	Uninfected	3.89068
XBR203	Infected	5.91096
XBR204	Infected	6.52123
XBR218	Infected	3.90528
XBR219	Uninfected	3.92315
XBR221	Uninfected	7.031
XBR222	Uninfected	3.90477
XBR233	Uninfected	3.89862
XBR236	Infected	5.47752
XBR237	Infected	6.22466
XBR238	Uninfected	3.94703
XBR239	Uninfected	3.91026
XBR240	Uninfected	3.85952
XBR241	Uninfected	3.87686
XBR249	Infected	5.9143
XBR250	Uninfected	5.00636
XBR259	Infected	6.76619
XBR261	Uninfected	3.91562
XBR262	Uninfected	4.00161
XBR263	Uninfected	3.9239
XBR266	Uninfected	3.91852
XBR267	Uninfected	3.91329
XBR268	Uninfected	3.94252
XBR269	Uninfected	3.98899
XBR270	Uninfected	4.66191
XBR271	Infected	6.92822
XBR293	Uninfected	3.93932
XBR294	Uninfected	3.92765
XBR295	Uninfected	3.88121
XBR296	Infected	5.32169
XBR273	Uninfected	3.93383
XBR274	Infected	3.92772
XBR275	Uninfected	3.98467
XBR276	Infected	3.92335
XBR297	Uninfected	5.1988
XBR298	Infected	6.14449
XBR299	Uninfected	4.56048
XBR277	Infected	5.64167
XBR300	Uninfected	3.95379
XBR301	Uninfected	3.87468
XBR278	Uninfected	3.8933
XBR302	Uninfected	3.96921
XBR303	Infected	4.99177
XBR304	Infected	5.01766
XBR279	Uninfected	3.89406
XBR280	Infected	4.31909
XBR281	Infected	6.15132
XBR282	Uninfected	4.55546
XBR283	Infected	5.6366
XBR305	Uninfected	3.90679
XBR284	Infected	3.92426
XBR285	Infected	5.19761
XBR286	Infected	5.49837
XBR287	Infected	6.45663
XBR306	Uninfected	3.89926
XBR288	Infected	3.89804
XBR307	Infected	6.27805
XBR289	Infected	5.53618
XBR308	Uninfected	5.59737
XBR290	Infected	3.88975
XBR291	Infected	6.83712
XBR292	Uninfected	3.87949
XBR272	Uninfected	4.80623
XBR316	Uninfected	3.90668

## Sheet: Fig. 3h
Sample ID	Infection Status	Peptide-like 1077.6Da abundance (log10 peak area)
XBR026	Infected	5.17028
XBR061	Uninfected	3.88555
XBR063	Infected	6.18814
XBR078	Infected	5.9008
XBR080	Infected	5.72075
XBR081	Infected	5.88328
XBR083	Uninfected	3.90829
XBR084	Uninfected	3.88207
XBR089	Uninfected	3.8999
XBR090	Uninfected	4.08133
XBR312	Infected	5.09377
XBR120	Uninfected	6.21773
XBR137	Uninfected	3.88855
XBR141	Uninfected	3.90246
XBR144	Infected	6.47415
XBR149	Infected	6.33918
XBR150	Infected	6.37279
XBR156	Uninfected	3.89428
XBR175	Uninfected	3.90735
XBR203	Infected	5.81138
XBR204	Infected	6.2898
XBR218	Infected	4.75763
XBR219	Uninfected	4.59105
XBR221	Uninfected	6.73433
XBR222	Uninfected	5.4664
XBR233	Uninfected	3.8833
XBR236	Infected	5.26826
XBR237	Infected	5.84446
XBR238	Uninfected	4.90286
XBR239	Uninfected	4.09114
XBR240	Uninfected	4.15661
XBR241	Uninfected	4.29243
XBR249	Infected	5.67695
XBR250	Uninfected	5.33747
XBR259	Infected	6.72479
XBR261	Uninfected	4.07943
XBR262	Uninfected	4.14599
XBR263	Uninfected	3.94058
XBR266	Uninfected	3.91309
XBR267	Uninfected	3.92997
XBR268	Uninfected	3.9592
XBR269	Uninfected	4.91747
XBR270	Uninfected	4.5387
XBR271	Infected	6.58765
XBR293	Uninfected	4.46713
XBR294	Uninfected	4.62198
XBR295	Uninfected	4.54772
XBR296	Infected	5.85688
XBR273	Uninfected	4.86532
XBR274	Infected	4.74615
XBR275	Uninfected	4.02391
XBR276	Infected	5.45518
XBR297	Uninfected	4.93615
XBR298	Infected	6.27781
XBR299	Uninfected	4.57716
XBR277	Infected	5.69061
XBR300	Uninfected	5.36781
XBR301	Uninfected	4.60939
XBR278	Uninfected	3.97892
XBR302	Uninfected	4.65413
XBR303	Infected	5.00844
XBR304	Infected	5.90932
XBR279	Uninfected	4.73627
XBR280	Infected	5.78606
XBR281	Infected	6.13026
XBR282	Uninfected	5.48908
XBR283	Infected	5.48131
XBR305	Uninfected	5.11065
XBR284	Infected	5.59543
XBR285	Infected	5.85025
XBR286	Infected	5.68491
XBR287	Infected	6.81661
XBR306	Uninfected	4.98213
XBR288	Infected	4.44328
XBR307	Infected	6.40339
XBR289	Infected	5.2956
XBR308	Uninfected	5.98772
XBR290	Infected	5.08477
XBR291	Infected	6.4208
XBR292	Uninfected	5.08318
XBR272	Uninfected	4.88295
XBR316	Uninfected	3.95267

## Sheet: Fig. 4a
Sample ID	Infection Status	HNP1 abundance (log10 peak area)
XBR026	Infected	4.81275
XBR061	Uninfected	3.20295
XBR063	Infected	6.19006
XBR078	Infected	5.00741
XBR080	Infected	5.09541
XBR081	Infected	5.26212
XBR083	Uninfected	3.20295
XBR084	Uninfected	3.24137
XBR089	Uninfected	3.20295
XBR090	Uninfected	3.20295
XBR312	Infected	3.77554
XBR120	Uninfected	5.352
XBR137	Uninfected	3.20295
XBR141	Uninfected	3.45496
XBR144	Infected	5.88398
XBR149	Infected	5.57042
XBR150	Infected	5.74841
XBR156	Uninfected	3.20295
XBR175	Uninfected	3.42598
XBR203	Infected	4.87285
XBR204	Infected	5.90902
XBR218	Infected	3.97353
XBR219	Uninfected	3.20395
XBR221	Uninfected	6.2724
XBR222	Uninfected	4.26302
XBR233	Uninfected	3.20295
XBR236	Infected	4.74917
XBR237	Infected	5.8181
XBR238	Uninfected	3.66371
XBR239	Uninfected	3.20295
XBR240	Uninfected	3.20295
XBR241	Uninfected	3.20295
XBR249	Infected	4.80263
XBR250	Uninfected	4.3096
XBR259	Infected	5.88523
XBR261	Uninfected	3.20295
XBR262	Uninfected	3.20295
XBR263	Uninfected	3.20295
XBR266	Uninfected	3.20295
XBR267	Uninfected	3.20295
XBR268	Uninfected	3.20295
XBR269	Uninfected	3.99327
XBR270	Uninfected	3.30056
XBR271	Infected	7.81941
XBR293	Uninfected	3.21379
XBR294	Uninfected	3.20295
XBR295	Uninfected	3.20295
XBR296	Infected	4.85915
XBR273	Uninfected	3.96989
XBR274	Infected	3.71608
XBR275	Uninfected	3.27194
XBR276	Infected	4.57486
XBR297	Uninfected	3.20295
XBR298	Infected	5.79454
XBR299	Uninfected	3.20295
XBR277	Infected	4.41615
XBR300	Uninfected	4.16665
XBR301	Uninfected	3.48817
XBR278	Uninfected	3.24313
XBR302	Uninfected	3.20295
XBR303	Infected	4.17326
XBR304	Infected	3.99915
XBR279	Uninfected	3.20295
XBR280	Infected	5.07211
XBR281	Infected	5.56119
XBR282	Uninfected	4.38704
XBR283	Infected	5.04279
XBR305	Uninfected	3.20295
XBR284	Infected	5.02117
XBR285	Infected	4.5193
XBR286	Infected	5.0669
XBR287	Infected	6.09976
XBR306	Uninfected	3.20295
XBR288	Infected	4.39689
XBR307	Infected	5.92144
XBR289	Infected	5.09023
XBR308	Uninfected	5.22779
XBR290	Infected	4.32764
XBR291	Infected	5.71257
XBR292	Uninfected	4.11268
XBR272	Uninfected	4.51655
XBR316	Uninfected	3.20295

## Sheet: Fig. 4b
Sample ID	Infection Status	HNP2 abundance (log10 peak area)
XBR026	Infected	4.54733
XBR061	Uninfected	3.60399
XBR063	Infected	6.27788
XBR078	Infected	4.40193
XBR080	Infected	5.28903
XBR081	Infected	5.395
XBR083	Uninfected	3.61859
XBR084	Uninfected	3.60347
XBR089	Uninfected	3.58485
XBR090	Uninfected	3.64272
XBR312	Infected	4.17235
XBR120	Uninfected	5.57831
XBR137	Uninfected	3.61443
XBR141	Uninfected	4.20201
XBR144	Infected	5.9703
XBR149	Infected	5.62763
XBR150	Infected	5.60832
XBR156	Uninfected	3.60779
XBR175	Uninfected	3.60222
XBR203	Infected	5.03834
XBR204	Infected	5.74326
XBR218	Infected	4.46534
XBR219	Uninfected	3.62161
XBR221	Uninfected	6.44043
XBR222	Uninfected	4.30821
XBR233	Uninfected	3.6212
XBR236	Infected	4.63576
XBR237	Infected	5.76306
XBR238	Uninfected	3.66054
XBR239	Uninfected	3.66336
XBR240	Uninfected	3.62061
XBR241	Uninfected	3.6196
XBR249	Infected	4.63335
XBR250	Uninfected	4.53178
XBR259	Infected	5.8548
XBR261	Uninfected	3.64339
XBR262	Uninfected	3.72889
XBR263	Uninfected	3.61285
XBR266	Uninfected	3.61747
XBR267	Uninfected	3.61295
XBR268	Uninfected	3.64637
XBR269	Uninfected	3.65119
XBR270	Uninfected	3.59513
XBR271	Infected	7.45801
XBR293	Uninfected	3.60667
XBR294	Uninfected	3.6104
XBR295	Uninfected	3.57202
XBR296	Infected	4.88696
XBR273	Uninfected	4.31316
XBR274	Infected	4.18038
XBR275	Uninfected	3.62448
XBR276	Infected	4.62107
XBR297	Uninfected	4.2775
XBR298	Infected	5.74709
XBR299	Uninfected	3.98801
XBR277	Infected	4.54934
XBR300	Uninfected	4.42241
XBR301	Uninfected	3.59919
XBR278	Uninfected	3.57805
XBR302	Uninfected	4.42504
XBR303	Infected	4.79861
XBR304	Infected	4.32973
XBR279	Uninfected	3.54794
XBR280	Infected	5.27483
XBR281	Infected	5.17522
XBR282	Uninfected	4.35838
XBR283	Infected	5.27634
XBR305	Uninfected	3.61705
XBR284	Infected	5.07708
XBR285	Infected	4.26437
XBR286	Infected	5.21916
XBR287	Infected	6.25776
XBR306	Uninfected	3.61006
XBR288	Infected	4.47074
XBR307	Infected	6.25752
XBR289	Infected	5.292
XBR308	Uninfected	5.41137
XBR290	Infected	4.79196
XBR291	Infected	5.93757
XBR292	Uninfected	4.2798
XBR272	Uninfected	4.89616
XBR316	Uninfected	3.67945

[truncated: 23 more sheets: Fig. 4c, Fig. 4d, Fig. 5a, Fig. 5b, Fig. 5c, Fig. 6a, Fig. 6b, Fig. 6c, Fig. 6d, Fig. 6e, Fig. 6f, Fig. 6g, Fig. 6h, Fig. 7a, Fig. 7b, Fig. 7c, Fig. 7d, Fig. S5a, Fig. S6a, Fig. S8c …]
